# Supplementary material for: A new species of Lithobius (Monotarsobius) Verhoeff, 1905 (Lithobiomorpha, Lithobiidae) from China
Source: Zookeys. 2011 Feb 23;(82):59–66. doi: 10.3897/zookeys.82.823 (PMC3088493; doi:10.3897/zookeys.82.823)
Supplement: XML Treatment for Lithobius (Monotarsobius) songi [file zookeys.82.823-treatment1.xml]

<!DOCTYPE tp:taxon-treatment
  PUBLIC "-//TaxonX//DTD Taxonomic Treatment Publishing DTD v0 20100105//EN" "tax-treatment-NSO.dtd">
<tp:taxon-treatment xmlns:tp="http://www.plazi.org/taxpub"><tp:treatment-meta><mixed-citation publication-type="journal"><person-group><name><surname>Pei</surname><given-names>Sujian</given-names></name><name><surname>Ma</surname><given-names>Huiqin</given-names></name><name><surname>Shi</surname><given-names>Baojun</given-names></name><name><surname>Wu</surname><given-names>Dayong</given-names></name><name><surname>Zhou</surname><given-names>Wenjie</given-names></name></person-group><article-title>A new species of <italic>Lithobius</italic> (Monotarsobius) Verhoeff, 1905 (Lithobiomorpha, Lithobiidae) from China</article-title><source>Zookeys</source><day>23</day><month>2</month><year>2011</year><volume>2011</volume><issue>82</issue><fpage>59</fpage><lpage>66</lpage><pub-id pub-id-type="doi">10.3897/zookeys.82.823</pub-id></mixed-citation></tp:treatment-meta><tp:nomenclature><tp:taxon-name>
                        <tp:taxon-name-part taxon-name-part-type="genus">Lithobius</tp:taxon-name-part>
                        (<tp:taxon-name-part taxon-name-part-type="subgenus">Monotarsobius</tp:taxon-name-part>)
                        <tp:taxon-name-part taxon-name-part-type="species">songi</tp:taxon-name-part>
                    <object-id xmlns:xlink="http://www.w3.org/1999/xlink" xlink:type="simple">urn:lsid:zoobank.org:act:9739FCCD-35E8-477E-AA81-22EA6B83F40A</object-id>
                    </tp:taxon-name><tp:taxon-status xmlns:xlink="http://www.w3.org/1999/xlink" xlink:type="simple">sp. n.</tp:taxon-status><xref ref-type="fig" rid="F1">Figs 1–6</xref></tp:nomenclature><tp:treatment-sec sec-type="Etymology"><title>Etymology:</title><p>The specific name is a patronym in honor of the zoologist Dr. Daxiang Song, Academician at the Chinese Academy of Sciences.</p></tp:treatment-sec><tp:treatment-sec sec-type="Material examined"><title>Material examined:</title><p><bold>Holotype:</bold> female (<xref ref-type="fig" rid="F1">Fig. 1</xref>), body length 6.9 mm, cephalic plate length 0.7 mm, breadth 0.7 mm; from Qingliangdian Town, Wuyi County, Hengshui City, Hebei Province, 37°06'N, 115°08'E, 35 m, 6 May 2005, leg. H. Ma. <bold>Paratypes:</bold> 2 ♀♀, 1 ♂, same data as holotype.</p></tp:treatment-sec><tp:treatment-sec sec-type="Other material"><title>Other material:</title><p>1 ♀♀, 3 ♂♂, Xiaowutai National Natural Reserve, Yu County, Zhangjiakou City, Hebei Province, 39°54'N, 115°00'E, 1236 m, 21 August 2005, leg. Z. Zhang and H. Ma.</p></tp:treatment-sec><tp:treatment-sec sec-type="Diagnosis"><title>Diagnosis:</title><p>A <tp:taxon-name>Lithobius (Monotarsobius)</tp:taxon-name> species with body length 5.9–6.9 mm, antennae composed of 19–21 articles, commonly 19+19; 6–7 ocelli on each side, commonly 6, arranged in 2 irregular rows; Tömösváry’s organ moderately small, slightly smaller than adjoining ocelli; 2+2 coxosternal teeth; porodonts moderately slender and long, posterolateral to lateral tooth; posterior angles of all tergites without triangular projections; coxal pores 1222, oval to round; female gonopods with 2+2 moderately large, coniform spurs; terminal claw tridentate; male gonopods short and small, with 1–2 long setae on terminal segment.</p></tp:treatment-sec><tp:treatment-sec sec-type="Description"><title>Description:</title><p>Body 5.9–6.9 mm long; cephalic plate 0.6–0.7 mm long, 0.6–0.7 mm wide. Colour: tergites and basal articles pale brown; transition to yellow brownish from the seventh or eighth articles onwards, the terminal article yellow brown; tergites pale chestnut; pleural region pale gray; SS pale orange; distal part of forcipules brown, the remaining part of forcipules, forcipular coxosternite and SS 14 and 15 pale yellow-brownish; all legs pale yellow-brownish, tarsi of all legs yellow-brown.</p><p>Antennae composed of 19+19–21+21 articles (<xref ref-type="fig" rid="F1">Fig. 1</xref>), most often 19+19; basal article almost as long as wide, second one markedly longer than wide, succeeding articles gradually shortening; terminal article typically longer than wide, up to 2.3–2.9 times longer than wide. Antennal setation: abundant setae on antennal surface, but fewer setae on outer side and ventral and dorsal side in basal articles, gradual increase in density of setae to about fourth or fifth article, then more or less constant.</p><p>Cephalic plate smooth, convex, as long as broad, covered with sparse tiny setae; anterior part of the cephalic capsule with shallow median sulcus; pigment concentrated as close netlike veins, few short to long setae scattered along the marginal ridge; lateral marginal ridge continuous; posterior margin straight, without widening in middle part (<xref ref-type="fig" rid="F1">Fig. 1</xref>).</p><p>Six–seven ocelli on each side of cephalic plate (<xref ref-type="fig" rid="F1">Fig. 2</xref>), more often 6, arranged in 2 irregular rows; the terminal one larger, the ocelli near the dorsal slightly larger, the ocelli near the ventral slightly smaller; overhanging the lateral margin of the cephalic plate; ocelli gently bulging, translucent, usually darkly pigmented.</p><p>Tömösváry’s organ moderately small (<xref ref-type="fig" rid="F1">Fig. 2–To</xref>), nearly rounded, situated ventrad to anterolateral margin of cephalic pleurite, slightly smaller than the adjoining ocelli.</p><p>Coxosternite (<xref ref-type="fig" rid="F1">Fig. 3</xref>) approximately trapezoidal, anterior margin moderately narrow with 2+2 comparatively sharp coxosternal teeth, median diastema relatively deep, V-shaped (<xref ref-type="fig" rid="F1">Fig. 3</xref>); coxosternal shoulder lacking; porodonts lying posterolateral to the lateral tooth, comparely long and slender, without a bulge at the base. Moderately short to long setae sparsely scattered over the dental margin, comparatively long and thick near the dental margin.</p><p>All tergites moderately smooth, without wrinkles, backside slightly hunched, tiny setae scattered very sparsely over the surface; T 1 generally subrectangular, anteriorly broadened; T 1 slightly narrower than T 3 and the cephalic plate, the latter slightly <!--PageBreak-->wider than T3; lateral marginations of all tergites continuous, setae scattered sparsely along the lateral borders, more setae on anterior angles of tergites; posterior margin of TT 1, 3, 5, 7, 8, 10, 12 and 14 slightly concave; all tergites without posterior triangular projections (<xref ref-type="fig" rid="F1">Fig. 1</xref>).</p><p>All sternites posterolaterally narrower than anterolaterally, generally trapeziform, moderately smooth, 2–4 moderately setae on anterior part of each sternite, 2–3 longer setae on posterior part of each sternite.</p><p>Legs strong, tarsus 1–2 articulation fused on legs 1–13, well-defined on legs 14 and 15; claw moderately long and curved ventrad in all legs; accessory spur on both anterior and posterior side of claw of legs 1–14, anterior accessory spur moderately long and thicker, forming a moderately large angle with the claw; posterior accessory spur short and slender, forming a comparatively small angle with the claw; no accessory claws on leg 15; short to moderately long setae scattered over the surface of legs 1–13, tarsi generally more setose, few setae on legs 14–15; legs 14 and 15<!--PageBreak--> markedly thickened,  the male more thicken than the female, tarsus 1 about 4.0–5.3 times longer than wide, tarsus 2 about 67%–81% length of tarsus on legs 15. Legs’ plectrotaxy: as in Table 1.</p><p>Coxal pores arranged in a row, ovate to round, moderately small, 1222. Pore-field set in a slightly shallow groove, 8 short to moderately long setae scattered sparsely over the margin of shallow groove.</p><p>Female S 15 posterolaterally narrower than anterolaterally, generally trapeziform, straight posteromedially; short to long setae scattered very sparsely over its surface and lateral margins. The sternite of genital segment usually well sclerotised, wider than long, posterior border moderately deeply concave between condyles of gonopods, except for a small, median approximately rhombic bulge, distally lightly sclerotised; short to moderately long setae evenly scattered over the surface of genital sternite except for middle and anterior parts. Female gonopods: basal article moderately broad, bearing 8 moderately long setae, arranged in 3 irregular rows, and 2+2 small coniform spurs; inner spur slightly smaller and more anterior than the outer (<xref ref-type="fig" rid="F1">Fig. 4</xref>); second article with 6 moderately long setae, arranged in 2 irregular rows; usually 3–4 moderately long setae on the surface of third article; terminal claw tridentate (<xref ref-type="fig" rid="F1">Fig. 5</xref>), dorsal and ventral tooth about same in size.</p><p>Male S 15 posterolaterally narrower than anterolaterally, generally trapeziform, straight posteromedially; short to long setae scattered very sparsely over its surface and lateral margins. The sternite of genital segment usually well sclerotised, wider than long; comparatively long setae about evenly scattered on the ventral surface, slightly fewer near S15. Posterior margin of the sternite of the genital segment quite deeply concave between gonopods, no bulge medially; gonopods short and small, only a small hemispherical bulge, with 1–2 long setae on surface, terminal slightly sclerotised (<xref ref-type="fig" rid="F1">Fig. 6</xref>).</p><fig id="F1" position="float" orientation="portrait"><label>Figures 1–6.</label><caption><p><tp:taxon-name>Lithobius (Monotarsobius) songi</tp:taxon-name> sp. n., <bold>1–5</bold> holotype, female: <bold>1</bold> habitus, dorsal view, scale 1 mm <bold>2</bold> ocelli andTömösváry’s organ (To),lateral view, scale 250 µm <bold>3</bold> forcipular coxosternite, ventral view, scale 500 µm <bold>4</bold> posterior segments and gonopods, ventral view, scale 500 µm <bold>5</bold> claw of gonopods, internal view, scale 250 µm <bold>6</bold> paratype, male: gonopods, ventral view, scale 250 µm.</p></caption><graphic xmlns:xlink="http://www.w3.org/1999/xlink" xlink:href="ZooKeys-082-059-g001.jpg" position="float" orientation="portrait" xlink:type="simple"/></fig></tp:treatment-sec><tp:treatment-sec sec-type="Distribution"><title>Distribution:</title><p>Known only fromthe Hebei Province (Hengshui and Zhangjiakou Cities), NE China.</p><table-wrap id="T1" position="float" orientation="portrait"><label>Table 1.</label><caption><p>Legs’ plectrotaxy of <tp:taxon-name>Lithobius (Monotarsobius) songi</tp:taxon-name> sp. n. Letters in brackets indicate variable spines.</p></caption><table><tbody><tr><th rowspan="2" colspan="1">legs</th><th rowspan="1" colspan="5">ventral</th><th rowspan="1" colspan="5">dorsal</th></tr><tr><th rowspan="1" colspan="1"/><th rowspan="1" colspan="1">C</th><th rowspan="1" colspan="1">t</th><th rowspan="1" colspan="1">P</th><th rowspan="1" colspan="1">F</th><th rowspan="1" colspan="1">T</th><th rowspan="1" colspan="1">C</th><th rowspan="1" colspan="1">t</th><th rowspan="1" colspan="1">P</th><th rowspan="1" colspan="1">F</th><th rowspan="1" colspan="1">T</th></tr><tr><td rowspan="1" colspan="1">1</td><td rowspan="1" colspan="1"/><td rowspan="1" colspan="1"/><td rowspan="1" colspan="1">p</td><td rowspan="1" colspan="1">a</td><td rowspan="1" colspan="1">m</td><td rowspan="1" colspan="1"/><td rowspan="1" colspan="1"/><td rowspan="1" colspan="1">p</td><td rowspan="1" colspan="1">ap</td><td rowspan="1" colspan="1">a</td></tr><tr><td rowspan="1" colspan="1">2</td><td rowspan="1" colspan="1"/><td rowspan="1" colspan="1"/><td rowspan="1" colspan="1">p</td><td rowspan="1" colspan="1">am</td><td rowspan="1" colspan="1">m</td><td rowspan="1" colspan="1"/><td rowspan="1" colspan="1"/><td rowspan="1" colspan="1">p</td><td rowspan="1" colspan="1">ap</td><td rowspan="1" colspan="1">ap</td></tr><tr><td rowspan="1" colspan="1">3–9</td><td rowspan="1" colspan="1"/><td rowspan="1" colspan="1"/><td rowspan="1" colspan="1"/><td rowspan="1" colspan="1">am</td><td rowspan="1" colspan="1">m</td><td rowspan="1" colspan="1"/><td rowspan="1" colspan="1"/><td rowspan="1" colspan="1"/><td rowspan="1" colspan="1">ap</td><td rowspan="1" colspan="1">ap</td></tr><tr><td rowspan="1" colspan="1">10</td><td rowspan="1" colspan="1"/><td rowspan="1" colspan="1"/><td rowspan="1" colspan="1"/><td rowspan="1" colspan="1">am</td><td rowspan="1" colspan="1">m</td><td rowspan="1" colspan="1"/><td rowspan="1" colspan="1"/><td rowspan="1" colspan="1"/><td rowspan="1" colspan="1">p</td><td rowspan="1" colspan="1">ap</td></tr><tr><td rowspan="1" colspan="1">11</td><td rowspan="1" colspan="1"/><td rowspan="1" colspan="1"/><td rowspan="1" colspan="1">(m)</td><td rowspan="1" colspan="1">am</td><td rowspan="1" colspan="1">m</td><td rowspan="1" colspan="1"/><td rowspan="1" colspan="1"/><td rowspan="1" colspan="1">p</td><td rowspan="1" colspan="1">p</td><td rowspan="1" colspan="1">p</td></tr><tr><td rowspan="1" colspan="1">12</td><td rowspan="1" colspan="1"/><td rowspan="1" colspan="1"/><td rowspan="1" colspan="1">mp</td><td rowspan="1" colspan="1">am</td><td rowspan="1" colspan="1">am</td><td rowspan="1" colspan="1"/><td rowspan="1" colspan="1"/><td rowspan="1" colspan="1">p</td><td rowspan="1" colspan="1">p</td><td rowspan="1" colspan="1">p</td></tr><tr><td rowspan="1" colspan="1">13</td><td rowspan="1" colspan="1"/><td rowspan="1" colspan="1">(m)</td><td rowspan="1" colspan="1">mp</td><td rowspan="1" colspan="1">(a)m(p)</td><td rowspan="1" colspan="1">m</td><td rowspan="1" colspan="1"/><td rowspan="1" colspan="1"/><td rowspan="1" colspan="1">mp</td><td rowspan="1" colspan="1">p</td><td rowspan="1" colspan="1">p</td></tr><tr><td rowspan="1" colspan="1">14</td><td rowspan="1" colspan="1"/><td rowspan="1" colspan="1">m</td><td rowspan="1" colspan="1">mp</td><td rowspan="1" colspan="1">m</td><td rowspan="1" colspan="1"/><td rowspan="1" colspan="1">m</td><td rowspan="1" colspan="1"/><td rowspan="1" colspan="1">mp</td><td rowspan="1" colspan="1"/><td rowspan="1" colspan="1"/></tr><tr><td rowspan="1" colspan="1">15</td><td rowspan="1" colspan="1"/><td rowspan="1" colspan="1">m</td><td rowspan="1" colspan="1">mp</td><td rowspan="1" colspan="1">m</td><td rowspan="1" colspan="1"/><td rowspan="1" colspan="1">m</td><td rowspan="1" colspan="1"/><td rowspan="1" colspan="1">mp</td><td rowspan="1" colspan="1"/><td rowspan="1" colspan="1"/></tr></tbody></table></table-wrap></tp:treatment-sec><tp:treatment-sec sec-type="Remarks"><title>Remarks:</title><p>Havingan eye composed of 6–7 ocelli and about 20 antennal articles, the new species resembles <tp:taxon-name>Lithobius (Monotarsobius) holstii</tp:taxon-name> (Pocock, 1895) from China and Japan (<xref ref-type="bibr" rid="B13">Takakuwa 1941</xref>). However, it is well distinguished from the latter by having Tömösváry’s organ slightly smaller than the adjoining ocelli, different leg plectrotaxy and tridentate claw of female gonopods (bidentate in <tp:taxon-name>Lithobius (Monotarsobius) holstii</tp:taxon-name>). It differs from <tp:taxon-name>Lithobius (Monotarsobius) subspinipes</tp:taxon-name> Ma et al., 2009 by having smaller Tömösváry’s organ, different leg plectrotaxy and moderaterly setose legs (vs. only sparse setae in <tp:taxon-name>Lithobius (Monotarsobius) subspinipes</tp:taxon-name>).</p></tp:treatment-sec><tp:treatment-sec sec-type="Habitat preferences"><title>Habitat preferences:</title><p>The type series has been collected in a roadside of a mountain pine tree forest and under Chinese jujube trees in champaign environments.</p></tp:treatment-sec><tp:treatment-sec sec-type="Key to the Chinese species of Lithobius (Monotarsobius)"><title>Key to the Chinese species of <tp:taxon-name>Lithobius (Monotarsobius)</tp:taxon-name></title><p>To assist in the identification of the Chinese species of <tp:taxon-name>Lithobius (Monotarsobius)</tp:taxon-name>, the following key is offered. This key emphasizes characters that can be examined without much dissection or high-magnification microscopy; moreover, these characters are specific to the taxa occurring in China.</p><table-wrap content-type="key" position="anchor" orientation="portrait"><table><tbody><tr><td rowspan="1" colspan="1">1</td><td rowspan="1" colspan="1">Four ocelli on each side of cephalic plate, 17+17 antennal articles</td><td rowspan="1" colspan="1"><tp:taxon-name>Lithobius (Monotarsobius) crassus</tp:taxon-name> (Loksa, 1965)</td></tr><tr><td rowspan="1" colspan="1">–</td><td rowspan="1" colspan="1">Five or more ocelli on each side of cephalic plate, not less than 18+18 antennal articles</td><td rowspan="1" colspan="1">2</td></tr><tr><td rowspan="1" colspan="1">2</td><td rowspan="1" colspan="1">Five ocelli on each side of cephalic plate</td><td rowspan="1" colspan="1"><tp:taxon-name>Lithobius (Monotarsobius) alticus</tp:taxon-name> (Loksa, 1965)</td></tr><tr><td rowspan="1" colspan="1">–</td><td rowspan="1" colspan="1">Six or more ocelli on each side of cephalic plate</td><td rowspan="1" colspan="1">3</td></tr><tr><td rowspan="1" colspan="1">3</td><td rowspan="1" colspan="1">With spines on the second article of female gonopod</td><td rowspan="1" colspan="1">4</td></tr><tr><td rowspan="1" colspan="1">–</td><td rowspan="1" colspan="1">Without spines on the second article of female gonopod</td><td rowspan="1" colspan="1">5</td></tr><tr><td rowspan="1" colspan="1">4</td><td rowspan="1" colspan="1">With two spines on the second article of female gonopod, six–ten ocelli on each side of cephalic plate, 1222–2222 coxal pores</td><td rowspan="1" colspan="1"><tp:taxon-name>Lithobius (Monotarsobius) ferganensis</tp:taxon-name> (Trotzina, 1894)</td></tr><tr><td rowspan="1" colspan="1">–</td><td rowspan="1" colspan="1">With three spines on the second article of female gonopod, eight–eleven ocelli on each side of cephalic plate, 2222–3443 coxal pores</td><td rowspan="1" colspan="1"><tp:taxon-name>Lithobius (Monotarsobius) crassipes</tp:taxon-name> L. Koch, 1862</td></tr><tr><td rowspan="1" colspan="1">5</td><td rowspan="1" colspan="1">Terminal claw of female gonopod simple</td><td rowspan="1" colspan="1"><tp:taxon-name>Lithobius (Monotarsobius) ramulosus</tp:taxon-name> (Takakuwa, 1941)</td></tr><tr><td rowspan="1" colspan="1">–</td><td rowspan="1" colspan="1">Terminal claw of female gonopod bidentate or tridentate</td><td rowspan="1" colspan="1">6</td></tr><tr><td rowspan="1" colspan="1">6</td><td rowspan="1" colspan="1">Terminal claw of female gonopod tridentate</td><td rowspan="1" colspan="1">7</td></tr><tr><td rowspan="1" colspan="1">–</td><td rowspan="1" colspan="1">Terminal claw of female gonopod bidentate</td><td rowspan="1" colspan="1">8</td></tr><tr><td rowspan="1" colspan="1">7</td><td rowspan="1" colspan="1">Tomosvary’s organ slightly smaller than adjoining ocellus; terminal ocellus largest</td><td rowspan="1" colspan="1"><tp:taxon-name>Lithobius (Monotarsobius) songi</tp:taxon-name> sp. n.</td></tr><tr><td rowspan="1" colspan="1">–</td><td rowspan="1" colspan="1">Tomosvary’s organ slightly larger than adjoining ocellus or about same in size; terminal two ocelli largest</td><td rowspan="1" colspan="1"><tp:taxon-name>Lithobius (Monotarsobius) subspinipes</tp:taxon-name> Ma et al., 2009</td></tr><tr><td rowspan="1" colspan="1">8</td><td rowspan="1" colspan="1">Tomosvary’s organ larger than largest ocellus, antennae 20–25 articles</td><td rowspan="1" colspan="1"><tp:taxon-name>Lithobius (Monotarsobius) holstii</tp:taxon-name> (Pocock, 1895)</td></tr><tr><td rowspan="1" colspan="1">–</td><td rowspan="1" colspan="1">Tomosvary’s organ about same size as the adjoining ocelli, antennae 19 articles</td><td rowspan="1" colspan="1"><tp:taxon-name>Lithobius (Monotarsobius) obtusus</tp:taxon-name> (Takakuwa, 1941)</td></tr></tbody><!--PageBreak--></table></table-wrap></tp:treatment-sec><ref-list><ref id="B13"><mixed-citation xmlns:xlink="http://www.w3.org/1999/xlink" xlink:type="simple"><person-group><name name-style="western"><surname>Takakuwa</surname><given-names>Y</given-names></name></person-group> (<year>1941</year>)<article-title> Über einige japanische Lithobiiden.</article-title><source>Transactions of the Natural History Society of Formosa</source><volume>31</volume>:<fpage>292</fpage>-<lpage>298</lpage>.</mixed-citation></ref></ref-list></tp:taxon-treatment>
